# Supplementary material for: Sequencing AI Automation and Data Interoperability in Oncology Using a Scenario-Planning Framework Coupled With Discrete-Event Simulation: Proof-of-Concept Study
Source: J Med Internet Res. 2026 May 25;28:e92642. doi: 10.2196/92642 (PMC13200774; doi:10.2196/92642)
Supplement: Multimedia Appendix 2 [file jmir-v28-e92642-s002.xlsx]

## Sheet: S1
Supplementary Table S1: Detailed Operational Mechanisms of the Discrete-Event Simulation (DES)
Mechanism	Description
Time compression with interoperability moderation	Workflow durations were shortened by AI automation intensity (A) with a multiplicative modulation by data interoperability (I), with higher interoperability leverage for administrative vs. clinical work.
Endogenous governance load under low interoperability	In settings with high automation and low interoperability, administrative checks were triggered stochastically with probability proportional to A and (1−I), adding queueing on a dedicated governance resource and increasing total administrative burden.
AI-linked false positives creating downstream diagnostic workload	Higher automation increased a false-positive triage rate, which generated additional biopsy and pathology utilization (biopsy suite and histology) for cases that ultimately exited without entering treatment, raising shared resource contention and delays for true-positive pathways.
Rework loop in pathology (repeat sampling)	Histology had an endogenous failure probability that decreased with both A and I; failures triggered a repeat-biopsy cycle (including an exogenous delay before re-sampling).
Adaptive demand feedback via performance-based arrivals	Faster diagnosis shortened interarrival time (increasing arrivals), while slower diagnosis lengthened interarrivals (reducing arrivals), forming a stabilizing feedback loop around diagnostic performance.
Case-mix (stage) shift with A×I interaction	Baseline late-stage cancer probability was reduced by a stage-shift factor proportional to A×I, simulating more efficient early-stage detection.
Conditional molecular testing gate	Molecular lab work was triggered only for specific cancer–stage combinations (e.g., lung; late colorectal), introducing a structured, case-mix-dependent demand on the molecular laboratory that induced bottleneck transitions as A/I alter upstream flow and stage composition.
Virtual vs. batched MDT coordination and operational thresholds	Virtual coordination adoption increased nonlinearly with A and I, allowing a subset of cases to bypass weekly batched MDT scheduling. For cases that required in-person assessment, discrete weekly waiting-time steps were introduced by batched MDT availability.

## Sheet: S2
Supplementary Table S2: Applied Case Scenarios for Operationalizing the Framework
Setting	AI Implementation Goal	Emergent Risk (Without Framework)	Optimized Strategy (Using Framework)
University hospital (micro-level)	Deploy an autonomous AI triage agent to accelerate diagnostic pathways and reduce initial wait times.	Deploying as an "automation island" generates high volumes of unverified alerts, shifting the bottleneck to administrative staff tasked with manual verification (governance saturation).	Sequence investment to achieve seamless EHR API integration first (maximizing data interoperability) to automate verification, preventing governance bottlenecks.
Regional cancer network (meso-level)	Implement highly sensitive AI imaging analysis across multiple diagnostic centers to catch early-stage cancers.	Faster upstream diagnosis accelerates patient flow, overwhelming downstream treatment centers and creating severe queues for chemotherapy chairs and surgery.	Proactively evaluate and expand downstream treatment capacity (e.g., hiring infusion nurses, adding chemo chairs) before rolling out the diagnostic AI to absorb induced demand.
State health care provider (macro-level)	Subsidize AI adoption across a wide network of community oncology clinics to standardize care.	Uncoordinated AI adoption across clinics with varying IT infrastructure increases regional system volatility and creates localized administrative failures.	Implement an "interoperability-first" funding mandate, requiring clinics to demonstrate baseline data integration before receiving state subsidies for autonomous diagnostic agents.
